# Supplementary material for: miR‐375 Regulates Extracellular Vesicle Secretion From Giardia duodenalis via Targeting Rab1a
Source: Transbound Emerg Dis. 2026 Aug 3;2026:8019558. doi: 10.1155/tbed/8019558 (PMC13430286; doi:10.1155/tbed/8019558)
Supplement: Supplementary file 3 — Supporting Information 3 Table S1: All Expressed miRNA of G. duodenalis. [file TBED-2026-8019558-s003.xlsx]

## Sheet: Sheet1
Item	Description
Pre-miRNA Index	Pre-miRNA Cluster Index
miRNA_Index	mature miRNA
miR_name	The miR_name is composed of the 1st known miR name in a cluster, a underscore, and a matching annotation: such as
	L-n means the miRNA_seq (detected) is n base less than known rep_miRSeq in the left side;
	R-n means the miRNA_seq (detected) is n base less than known rep_miRSeq in the right side;
	L+n means the miRNA_seq (detected) is n base more than known rep_miRSeq in the left side;
	R+n means the miRNA_seq (detected) is n base more than known rep_miRSeq in the right side;
	2ss5TC13TA means 2 substitution (ss), which are T->C at position 5 and T->A at position 13
	if there is no matching annotation, the miRNA_seq (detected) is exactly same as known rep_miRSeq.
	New discovered 5p/3p sequence has been annotated as p3/p5: which is directly differentiate with the reported sequences,
miR_seq	is a read at 5' or 3' of maximum mapped score in each cluster.
len	miR_seq length
genome ID	Reference Genome Information
strand	strand "+" or "-"
start	pre-miRNA start position
end	Pre-miRNA end position
pre-miRNA_seq	pre-miRNA sequence
#mir/MIR	mapped mir numbers in miRbase, the number in this item eaquals to the sum of mirIDs
mirIDs	is all mirID in a cluster, seprated by ,
rep_mirID	is the representative known mirID
rep_mirSeq	is the representative known mir sequence
rep_miRID	is the representative known miRID
rep_miRSeq	is the representative known miR sequence
type	is 5' or 3', which means the cluster appears at 5' or 3' end
Sequence in miRbase	New, miRNA identified in this study and not reported in miRBase,mainly for new reported 5p or 3p sequence; Diff, confirming miRNA sequences in miRBase, but different sequences are reported in our study; and Yes, confirming miRNA sequences in miRBase.
	gp2:Reads were mapped to miRNAs/pre-miRNAs of selected species in miRbase and the mapped pre-miRNAs were not further mapped to genome, but the reads (and of course the miRNAs of the pre-miRNAs) were mapped to genome. The extended genome sequences from the genome loci may form hairpins.
	gp3:Reads were mapped to miRNAs/pre-miRNAs of selected species in miRbase and the mapped pre-miRNAs were not further mapped to genome, and the reads were not mapped to genome, either. but the reads were mapped to the miRNAS(Matures)
	gp4:Reads were not mapped to pre-miRNAs of selected species in miRbase. But the reads were mapped to genome & the extended genome sequences from genome may form hairpins.
SS	Secondary Structure
	Criteria:
	1.number of nucleotides in one bulge in stem : <= 12
	2.number of base pairs in the stem region of the predicted hairpin : >= 16
	3.cutoff of free energy : kCal/mol <= -15
	4.length of hairpin : up and down stems + terminal loop >= 50
	8.number of biased bulges in mature region : <= 2
	10.number of base pairs in the mature region of the predicted hairpin : >= 12
	11.percent of mature in stem : >= 80
hairpinLen	pre-miRNA length
CG%	GC Content
dG	Free energy
raw	Raw data; from #reads(all),is the number of reads for isoform at 5' or 3' end.
norm	Normalized data
Expression Level	High:The number of reads in the following reported miRNAs is higher than the average copy of the data set.Medium:The number of reads in the following reported miRNAs is higher than 10 and less than average copy of the data set.Low:The number of reads in the following reported miRNAs is less than 10
Summary of known and predicted miRNA in this study.
Pre-miRNA Index	miRNA_Index	miR_name	miR_seq	len	genomeID	strand	start	end	pre-miRNA_seq	#mir/MIR	mirIDs,	rep_mirID	rep_mirSeq	rep_miRID	rep_miRSeq	type	Sequence in miRbase	group	SS	hairpinLen	CG%	dG	Gl_WB(raw)	Gl_WB(norm)	Expression level
1	1	crm-mir-35a-2-p5_1ss13CT	TGTGATTATCACTGGGTG	18	GLCHR04	-	790008	790069	TGTGATTATCACTGGGTGaaggagaggtgcaagcgccttgggatcccctttccgtaccctta	1	crm-mir-35a-2,	crm-mir-35a-2	gctggattggacctttgctggttttcacctcggttatacttcaagtgtgattaTCACCGGGTGAACATTGGTGCaggtccaatcctgca	crm-mir-35a-2-p5	tgtgattaTCACCGGGTG	5'	New	gp2	.(((.....))).(((((..(((.(((((....))))).(((...)))..))).)))))...	46	53.2	-20.4	2	1.57363	low
2	3	asu-mir-100c-p5_1ss11TG	GGTGTACCCGGAGCTCCG	18	GLCHR02	+	1475996	1476091	cgcgggaggagctcttgaaGGTGTACCCGGAGCTCCGgtcgtcgttgatagacgtctccaagagcaccgcggaggcgctgcagaggtcctcccagg	1	asu-mir-100c,	asu-mir-100c	agccggtgtgcggtgTACCCGTAGCTCCGAAATCGTGTcagcatttgaatacACGTTTCGTTGCTCGGGTGCCctgcgcatatttccggggtc	asu-mir-100c-p5	ggtgTACCCGTAGCTCCG	5'	New	gp2	...(((((((.((((....(((((.(((((.((((.((.((((.......)))).))....)))).))).))..)))))..)))).)))))))...	90	65.6	-47	1	0.786817	low
3	3	asu-mir-100c-p5_1ss11TG	GGTGTACCCGGAGCTCCG	18	GLCHR05	-	816218	816313	cgcgggaggagctcttgaaGGTGTACCCGGAGCTCCGgtcgtcgttgatagacgtctccaagagcaccgcggaggcgctgcagaggtcctcccagg	1	asu-mir-100c,	asu-mir-100c	agccggtgtgcggtgTACCCGTAGCTCCGAAATCGTGTcagcatttgaatacACGTTTCGTTGCTCGGGTGCCctgcgcatatttccggggtc	asu-mir-100c-p5	ggtgTACCCGTAGCTCCG	5'	New	gp2	...(((((((.((((....(((((.(((((.((((.((.((((.......)))).))....)))).))).))..)))))..)))).)))))))...	90	65.6	-47	1	0.786817	low
4	4	cel-mir-784-p3_1ss8CT	CGACGTCTACGTGGCACA	18	GLCHR02	+	1113007	1113028	accgCGACGTCTACGTGGCACA	1	cel-mir-784,	cel-mir-784	ttcgacgtccacgTGGCACAATCTGCGTACGTAGAaagatcaaaaagtcacttcTATGTACAAATGTTGCGCTGCCtggcacagtgaa	cel-mir-784-p3	cgacgtccacgTGGCACA	3'	New	gp2	...((.(((....))).))...	16	63.6	-7	2	1.57363	low
5	5	dsi-mir-999-p5_1ss8TC	TGTTGTGCATTGGAGACC	18	CH991778	+	36874	36930	tcaagggggcccgcacctaTGTTGTGCATTGGAGACCAcggtgtggcgccctctagg	1	dsi-mir-999,	dsi-mir-999	ggatgccgctcaattaccccgACATAGTCGTACGGTGAATGTTGtgtattggagaccaaTGTTAACTGTAAGACTGTGTCTcggtggttgccagcccagcc	dsi-mir-999-p5	TGTTGtgtattggagacc	5'	New	gp2	...((((((((((((((...(((..........)))...))))))).)))))))...	51	63.2	-26.3	1.5	1.18023	low
6	6	dsi-mir-999-p3_1ss8TC	TGTTGTGCATTGGAGACCA	19	CH991778	+	36874	36930	tcaagggggcccgcacctaTGTTGTGCATTGGAGACCAcggtgtggcgccctctagg	1	dsi-mir-999,	dsi-mir-999	ggatgccgctcaattaccccgACATAGTCGTACGGTGAATGTTGtgtattggagaccaaTGTTAACTGTAAGACTGTGTCTcggtggttgccagcccagcc	dsi-mir-999-p3	TGTTGtgtattggagacca	3'	New	gp2	...((((((((((((((...(((..........)))...))))))).)))))))...	51	63.2	-26.3	1	0.786817	low
7	5	dsi-mir-999-p5_1ss8TC	TGTTGTGCATTGGAGACC	18	CH991839	+	358	414	tcaagggggcccgcacctaTGTTGTGCATTGGAGACCAcggtgtggcgccctctagg	1	dsi-mir-999,	dsi-mir-999	ggatgccgctcaattaccccgACATAGTCGTACGGTGAATGTTGtgtattggagaccaaTGTTAACTGTAAGACTGTGTCTcggtggttgccagcccagcc	dsi-mir-999-p5	TGTTGtgtattggagacc	5'	New	gp2	...((((((((((((((...(((..........)))...))))))).)))))))...	51	63.2	-26.3	1.5	1.18023	low
8	6	dsi-mir-999-p3_1ss8TC	TGTTGTGCATTGGAGACCA	19	CH991839	+	358	414	tcaagggggcccgcacctaTGTTGTGCATTGGAGACCAcggtgtggcgccctctagg	1	dsi-mir-999,	dsi-mir-999	ggatgccgctcaattaccccgACATAGTCGTACGGTGAATGTTGtgtattggagaccaaTGTTAACTGTAAGACTGTGTCTcggtggttgccagcccagcc	dsi-mir-999-p3	TGTTGtgtattggagacca	3'	New	gp2	...((((((((((((((...(((..........)))...))))))).)))))))...	51	63.2	-26.3	1	0.786817	low
9	7	dsi-mir-999-p3_1ss7TC	GTTGTGCATTGGAGACCA	18	CH991845	+	980	1005	gcacctatGTTGTGCATTGGAGACCA	1	dsi-mir-999,	dsi-mir-999	ggatgccgctcaattaccccgACATAGTCGTACGGTGAATGTTGtgtattggagaccaaTGTTAACTGTAAGACTGTGTCTcggtggttgccagcccagcc	dsi-mir-999-p3	GTTGtgtattggagacca	3'	New	gp2	((((.......))))...........	15	50	-4.3	0.5	0.393408	low
10	8	crm-mir-1822-p3_1ss6TG	GTACTGAGAACCGAGCTGC	19	GLCHR05	-	2633098	2633189	gcccgtcacagacttccttaataggcagaaccgcttcaaccaacttctcagcgaacgccccgcggaggcagaaGTACTGAGAACCGAGCTGC	1	crm-mir-1822,	crm-mir-1822	agtttatccaggaaagctatcggccgagtacttagaaccGAGCTGCCCTCGGATAGACTCT	crm-mir-1822-p3	gtacttagaaccGAGCTGC	3'	New	gp2	((.((((.((((((((......((((......)))).........((((.(((.......))).))))..))))).))).))..)).))...	89	57.6	-21.6	2	1.57363	low
11	9	ppc-mir-2271-p3_1ss12TC	AAGTAAGCTATCTGGGTC	18	GLCHR04	-	374346	374426	gtattgtgagctcccatctagcctcggccaggaaaccgagggcctggggccAAGTAAGCTATCTGGGTCcgttcatagaag	1	ppc-mir-2271,	ppc-mir-2271	gagtgcacatcaaactgcaaaagcctttggaagtaagctatttgggtctacgatttgaagcgttaAACCCGTAGCCTTACTATCCGGaagcgtgcaggatgtgtcgatcg	ppc-mir-2271-p3	aagtaagctatttgggtc	3'	New	gp2	...((((((((.((((..(((((((((........)))))((((...))))......))))..))))...))))))))...	75	56.8	-28.8	4	3.14727	low
12	10	dps-miR-2561-5p_L-3R-1_1ss18AT	TTTTTCCTTCTGTGTGTTT	19	GLCHR02	+	1351094	1351153	TTTTTCCTTCTGTGTGTTTgtgatagctacttgaatagccactgttttgacggaggatgc	1	dps-mir-2561,	dps-mir-2561	tgatcgttttttcgtttgtgTGTTTTTTCCTTCTGTGAGTTTTatgtatttgcatgtcaaAACAGCAGACGGCAGAAACGGCagaaacggcagaaaatgagca	dps-miR-2561-5p	TGTTTTTTCCTTCTGTGAGTTTT	5'	Diff	gp2	....(((.(((((......(((...((((......))))))).......))))))))...	53	41.7	-11.7	2	1.57363	low
13	11	cte-mir-2705-p5_1ss2TG	TGCATCTGCAAGGTAAAG	18	GLCHR02	+	751060	751176	gttgactatgaagagtgtccacgttgtgggccgaacTGCATCTGCAAGGTAAAGgaagacatcattactacacacagagatatagagcggcacgcaaagatcaagtatgtagtcgca	1	cte-mir-2705,	cte-mir-2705	acatgcgctttgaggttgggagcacttgccgtttgcaaatgttgccttcatttcaTCTGCAAGGTAAAGTGCTGTCCAacttgatagtgcgaac	cte-mir-2705-p5	ttcaTCTGCAAGGTAAAG	5'	New	gp2	(.(((((((......((......(((((.((((..(((..((((...(((((.((......)).))))).....))))....)))..)))).)))))....)).....)))))))).	116	46.2	-26.7	2	1.57363	low
14	13	sja-mir-3488-p3_1ss3TC	CTCAGTTGGTTAGAGCGC	18	GLCHR03	-	1433211	1433233	tTAGCTCAGTTGGCTAGAGCGCg	1	sja-mir-3488,	sja-mir-3488	tggtgaatgacgattgatgattataatggcgcgcacgtGCTCCGGTAGCTTAGTTGGTtagagcgccg	sja-mir-3488-p3	CTTAGTTGGTtagagcgc	3'	New	gp2	...((((((....)).))))...	17	56.5	-6.6	1	0.786817	middle
15	15	tca-mir-3838-p3_1ss12AT	CTTTGTGATGATGGCTTC	18	GLCHR03	-	1012911	1013001	caagaagacgtgcgtcggattcaaccagctcgaatgcatgggatacggcaaatgcatgaatggcatctgtCTTTGTGATGATGGCTTCgtc	1	tca-mir-3838,	tca-mir-3838	acagagatattcgcgcaaagttagagGTTTAGCCTAAGTCGTCTTAataaaatgtttttaataattgagaaaattttaaatgttctaacatTTTGAGTCCGATCCTGTCTACCTGCCgctttgtgatgaaggcttcaaaat	tca-mir-3838-p3	ctttgtgatgaaggcttc	3'	New	gp2	...((((.(((.(((((.......(((((......)).))).....((((.((((.......)))).))))....)))))))).))))...	85	49.5	-23.6	3	2.36045	low
16	16	tca-mir-3905-p3_1ss18TG	CGACCAGCGTGGCGAGTG	18	GLCHR01	+	386805	386856	gattcacataggccacgtgcgggtccatctCGACCAGCGTGGCGAGTGatta	1	tca-mir-3905,	tca-mir-3905	ttatcgggttctcaaacggcggaactggcggGGAAGGGGGAGCCGCCTTGccttcggccgggccgcaccaaggcaagcagcacttccaaaccccgaccagcgtggcgagttactcacccctcaa	tca-mir-3905-p3	cgaccagcgtggcgagtt	3'	New	gp2	...((((....(((((((...((((......)))).)))))))..))))...	46	57.7	-19.9	1	0.786817	low
17	16	tca-mir-3905-p3_1ss18TG	CGACCAGCGTGGCGAGTG	18	GLCHR01	-	340805	340856	gattcacataggccacgtgcgggtccatctCGACCAGCGTGGCGAGTGatta	1	tca-mir-3905,	tca-mir-3905	ttatcgggttctcaaacggcggaactggcggGGAAGGGGGAGCCGCCTTGccttcggccgggccgcaccaaggcaagcagcacttccaaaccccgaccagcgtggcgagttactcacccctcaa	tca-mir-3905-p3	cgaccagcgtggcgagtt	3'	New	gp2	...((((....(((((((...((((......)))).)))))))..))))...	46	57.7	-19.9	1	0.786817	low
18	17	asu-mir-5355-p3_1ss5TG	ATTCGGAACACCTCAAGAG	19	AACB02000066	+	3640	3669	caatgcttcctATTCGGAACACCTCAAGAG	1	asu-mir-5355,	asu-mir-5355	caccgattcTGAACACCTCAAGAGATACAACGctgttattggtaacgGTGTGCCCCTTGAGGTGTTTAGAatgatggtgta	asu-mir-5355-p3	attcTGAACACCTCAAGAG	3'	New	gp2	...((.((((.....)))))).........	18	46.7	-3	2	1.57363	low
19	18	tca-mir-11625b-p5_1ss12CA	GTTTCCTGTGAATCGCTG	18	GLCHR05	-	1608552	1608638	cagctctaagtGTTTCCTGTGAATCGCTGagaaggtcatatgctttctgatgagtatgcagagggagaagtgcagaacttagaggtc	1	tca-mir-11625b,	tca-mir-11625b	aaggctcaaacttgattttAAGTAGACATGAGTGGTATTTATGttatacatcattcaTAATACTGCTAATGTTTCCTGTGactcgctgtttgaaaact	tca-mir-11625b-p5	GTTTCCTGTGactcgctg	5'	New	gp2	...((((((((..(((((.((..(((...(((((((.....)))))))..))).....)).)))))..........))))))))...	81	46	-22.1	3	2.36045	low
20	19	tca-mir-11631-p3_1ss13TA	ATGGGAGGGGGAATGGCA	18	GLCHR05	-	1218613	1218712	tcctcaatgggtatattgaagaatatgtggcgctcaagcagacagttgtaaaagctatcaattccatgagtgcgaagaagATGGGAGGGGGAATGGCAgc	1	tca-mir-11631,	tca-mir-11631	ggcaatgggagggggatTGGCAGCTGGAGTTGACTCTTGAtggacagcccctagaccACCAAGGGTGGACTTATGCTGTtgatttcccgtcacaatatt	tca-mir-11631-p3	atgggagggggatTGGCA	3'	New	gp2	(((((......((((((....))))))..(((((((....((.((((.....)))).)).......)))))))..............)))))........	92	46	-19.8	20	15.7363	middle
1	1	lgi-miR-1	TGGAATGTAAAGAAGTATGTAT	22						13	lgi-mir-1,cbr-mir-1,cel-mir-1,cbn-mir-1-1,cbn-mir-1-2,crm-mir-1,ppc-mir-1,hpo-mir-1,prd-mir-1,hco-mir-1,asu-mir-1,cte-mir-1,mle-mir-1,	lgi-mir-1	gtatctgtatgcagacaacatacttccttgctatcccatattttatataatgctaTGGAATGTAAAGAAGTATGTATtttgtgtatggtttt	lgi-miR-1	TGGAATGTAAAGAAGTATGTAT	3'	Yes	gp3	....(..((..((((..(((((((((.((((.((.(((((.............))))).)))))).)))))))))..))))..))..)....	84	30.4	-26.7	4	3.14727	low
2	2	dps-miR-7_R+1	TGGAAGACTAGTGATTTTGTTGTT	24						14	dps-mir-7,dpe-mir-7,bma-mir-7,tca-mir-7,dvi-mir-7,dsi-mir-7,dse-mir-7,mse-mir-7,dya-mir-7,dwi-mir-7,nvi-mir-7,nlo-mir-7,hme-mir-7,lgi-mir-7,	dps-mir-7	gagtgtattccgtaTGGAAGACTAGTGATTTTGTTGTttggtctctgctaataacaataaatcccttgtcttcttacggcgtgcatct	dps-miR-7	TGGAAGACTAGTGATTTTGTTGT	5'	Diff	gp3	..(((((..(((((.(((((((.((.((.(((((((((((((....))))..))))))))))).)).))))))))))))..)))))..	84	39.8	-31.5	13.5	10.622	middle
3	3	tca-miR-7-5p_R-1	TGGAAGACTAGTGATTTTGTTGTT	24						2	pxy-mir-7b,tca-mir-7,	tca-mir-7	tggtgttgtgTGGAAGACTAGTGATTTTGTTGTTCtaatttttacgtaaCAAGGAATCACTAATCATCCCACaaagcc	tca-miR-7-5p	TGGAAGACTAGTGATTTTGTTGTTC	5'	Diff	gp3	...((((((......((((((..(((((.((.(((.(((((((((((((((((....))).)))))..))))))))).))))).)))))..))).)))...))))))...	104	44.5	-41	13.5	10.622	middle
4	4	asu-miR-9-5p	TCTTTGGTTATCTAGCTGTATGA	23						23	asu-mir-9,ppc-mir-9,hpo-mir-9,hco-mir-9,bma-mir-9,tca-mir-9a,dps-mir-9a,dsi-mir-9a,dse-mir-9a,dya-mir-9a,dpe-mir-9a,dvi-mir-9a,dwi-mir-9a,nvi-mir-9a,ngi-mir-9a,nlo-mir-9a,lmi-mir-9a,cte-mir-9,egr-mir-9,mle-mir-9,lgi-mir-9,fhe-mir-9,emu-mir-9,	asu-mir-9	gcaattTCTTTGGTTATCTAGCTGTATGAgtaccgcgtttagtcgtcATAAAGCTGGACGACCGAAGTAAtggccgct	asu-miR-9-5p	TCTTTGGTTATCTAGCTGTATGA	5'	Yes	gp3	((.(((.(((((((..(((((((.(((((..((........))..))))).)))))))..))))))).))).))....	74	46.2	-29	56	44.0617	middle
5	5	cte-miR-9-5p	TCTTTGGTTATCTAGCTGTATGA	23						9	cte-mir-9,bma-mir-9,tca-mir-9a,dvi-mir-9a,pxy-mir-9a,mse-mir-9b,lmi-mir-9a,mle-mir-9,lgi-mir-9,	cte-mir-9	gcatgataaccccatttttcTCTTTGGTTATCTAGCTGTATGAtttatattttacttcaTAAAGCTAGGTTACCAAAGCTAaaacaggggacaaaatctac	cte-miR-9-5p	TCTTTGGTTATCTAGCTGTATGA	5'	Yes	gp3	.........((((..((((..(((((((.((((((((.(((((..((.....))..))))).)))))))).)))))))..))))..))))...........	81	33.7	-34	56	44.0617	middle
6	7	lgi-miR-10_1ss12TA	TACCCTGTAGAACCGAATTTGT	22						14	lgi-mir-10,tca-mir-10,dps-mir-10,dpe-mir-10,dvi-mir-10,dsi-mir-10,dse-mir-10,pxy-mir-10,dya-mir-10,dwi-mir-10,nvi-mir-10,nlo-mir-10,lmi-mir-10,hme-mir-10,	lgi-mir-10	gaatattgtgcctttacgttTACCCTGTAGATCCGAATTTGTgtatgaaacaatctacaaattcgtttttgcgggtgattgtgtcgaggttttcaaaatca	lgi-miR-10	TACCCTGTAGATCCGAATTTGT	5'	Diff	gp3	((...(((.((((((((..((((((.(((((..(((((((((..((......))..)))))))))..)))))))))))..)))..)))))...)))..)).	100	36.6	-30.4	71.6667	56.3885	middle
7	8	tca-miR-10-5p_1ss12TA	TACCCTGTAGAACCGAATTTGT	22						5	mse-mir-10a,tca-mir-10,dvi-mir-10,pxy-mir-10,lmi-mir-10,	tca-mir-10	ctctacatcTACCCTGTAGATCCGAATTTGTttgaaatcaggcgaCAAATTCGGTTCTAGAGAGGTTTgtg	tca-miR-10-5p	TACCCTGTAGATCCGAATTTGT	5'	Diff	gp3	...................(((((((((((..(((((.((((.(((((((((((...........))))))))))).)))).)).)))..))))))))))).	82	46.1	-44.2	71.6667	56.3885	middle
8	9	gsa-miR-10b-5p_L-1R-1_1ss12CA	ACCCTGTAGAACCGAATTTG	20						2	gsa-mir-10b,sme-mir-10b,	gsa-mir-10b	AACCCTGTAGACCCGAATTTGAtgatgaaaatgaaatcAAAATCGAGCTTACAAGGTATA	gsa-miR-10b-5p	AACCCTGTAGACCCGAATTTGA	5'	Diff	gp3	.(((.(((((...(((.((((((............)))))).)))...))))).)))...	56	35	-13.6	0.666667	0.524545	low
9	10	cte-miR-29a_R-1_1ss18AG	TAGCACCATTTGAAATCGGTT	21						4	cte-mir-29a,cte-mir-29b,mle-mir-29a,lgi-mir-29,	cte-mir-29a	aatggggctctggaatcctggttttctctggtgcatagattaacgctttgaatttgtgtcTAGCACCATTTGAAATCAGTTTtcctgggtgctcac	cte-miR-29a	TAGCACCATTTGAAATCAGTTT	3'	Diff	gp3	..((((((((.((((..((((((((...((((((.((((....(((.........)))))))))))))...))))))))..)))).)))).)))).	93	43.8	-35.4	4	3.14727	low
10	11	sme-miR-31b-5p_R-2	AGGCAAGATGCTGGCATAGCT	21						3	sme-mir-31b-1,sme-mir-31b-2,sme-mir-31b-3,	sme-mir-31b-2	caAGGCAAGATGCTGGCATAGCTGAtaaactatttattaccAGCTATTCAGGATCTTTCCATga	sme-miR-31b-5p	AGGCAAGATGCTGGCATAGCTGA	5'	Diff	gp3	(((((((....((.((.(((((.((((.(((((((.(((........))).))))))))))).))))).)).))....)))))))	85	34.1	-27.2	6	4.7209	low
11	12	ngi-miR-92a_L+1_1ss21AG	TATTGCACTTGTCCCGGCCTGT	22						10	ngi-mir-92a,ppc-mir-235,prd-mir-235,bma-mir-92,asu-mir-92,tca-mir-92b,nvi-mir-92a,nlo-mir-92a,cte-mir-92c,lgi-mir-92,	ngi-mir-92a	ttgcataaaagataggtcgagattggtggcaatgtttcgtaatggttttccctcaatATTGCACTTGTCCCGGCCTATcggaatgcactaatat	ngi-miR-92a	ATTGCACTTGTCCCGGCCTAT	3'	Diff	gp3	.(((((....(((((((((.(((..(((.(((((((.......((....))...))))))))))..))).)))))))))...))))).......	86	41.5	-31.7	17	13.3759	middle
12	14	mle-miR-92b-3p_1ss11TG	TATTGCACTTGTCCCGGCCTGT	22						2	mle-mir-92b,tca-mir-7,	mle-mir-92b	GGGTCGAGATTCTTGCAAAAAGttgtacatcgactctTATTGCACTTTTCCCGGCCTGT	mle-miR-92b-3p	TATTGCACTTTTCCCGGCCTGT	3'	Diff	gp3	((((((.((....(((((..(((((.....)))))....)))))....)).))))))..	57	45.8	-18.1	17	13.3759	middle
13	15	lgi-miR-100_R-1_1ss16AT	AACCCGTAGATCCGATCTTGT	21						9	lgi-mir-100,hpo-mir-100,prd-mir-100,bma-mir-100b,asu-mir-100a-2,asu-mir-100a-1,tca-mir-100,mse-mir-100,nvi-mir-100,	lgi-mir-100	attagtgactagttaatataAACCCGTAGATCCGAACTTGTGataaaatctgacgcaagcttgtttctaggggtcctatattggctagggtatctacagat	lgi-miR-100	AACCCGTAGATCCGAACTTGTG	5'	Diff	gp3	..(((...((((..((((((.((((.((((..(((.((((((...........)))))).)))..)))).))))..))))))..)))).....))).....	94	38.6	-33.6	172	135.332	high
14	16	lgi-miR-124	TAAGGCACGCGGTGAATGCCA	21						39	lgi-mir-124,cbr-mir-124a,cel-mir-124,cbn-mir-124-2,cbn-mir-124-1,crm-mir-124a,ppc-mir-124,hpo-mir-124,prd-mir-124,hco-mir-124,bma-mir-124,str-mir-124,asu-mir-124,tca-mir-124,dps-mir-124,dvi-mir-124,dsi-mir-124,dse-mir-124,dya-mir-124,mse-mir-124,dwi-mir-124,dpe-mir-124,nvi-mir-124,hme-mir-124,sme-mir-124c-2,sme-mir-124c-1,sme-mir-124a,sme-mir-124b,sme-mir-124e,cte-mir-124,sma-mir-124a,egr-mir-124…	lgi-mir-124	aatccaaaatggcggatctgttagtgttcactgtgaaagccttggtgtaattaaaactatTAAGGCACGCGGTGAATGCCAataggtcgtcaatatcttct	lgi-miR-124	TAAGGCACGCGGTGAATGCCA	3'	Yes	gp3	.........((((.((((((((.(..(((((((((...(((((..(((.......)).)..))))).)))))))))..).)))))))))))).........	83	40.6	-36.4	69.3333	54.5526	middle
15	17	egr-miR-124b-3p_L+1R-3	TTAAGGCACGCGGTGAAT	18						3	mco-mir-124b,egr-mir-124b,emu-mir-124b,	egr-mir-124b	gtgaatttgGTATTCTACGCGATGTCTTGGTAcgagttgacacTAAGGCACGCGGTGAATACCaaggtcc	egr-miR-124b-3p	TAAGGCACGCGGTGAATACC	3'	Diff	gp3	((((((..((((..((((((..(((.......)))..))))))))))..))))))	55	50.9	-21.7	0.333333	0.262272	low
16	18	gsa-miR-124b-3p_L+1R-3	TTAAGGCACGCGGTGAAT	18						2	gsa-mir-124b,tca-mir-7,	gsa-mir-124b	GTGTTTACCGTGGGGTCTTGATttggttgtatttatTAAGGCACGCGGTGAATATC	gsa-miR-124b-3p	TAAGGCACGCGGTGAATATC	3'	Diff	gp3	((((((((((((..((((((((............)))))))).)))))))))))).	55	42.9	-22.5	0.333333	0.262272	low
17	19	cte-miR-125	TCCCTGAGACCCTAACTTGTGA	22						13	cte-mir-125,tca-mir-125,dps-mir-125,dvi-mir-125,dsi-mir-125,dse-mir-125,dya-mir-125,dwi-mir-125,dpe-mir-125-2,dpe-mir-125-1,dpe-mir-125-3,nvi-mir-125,nlo-mir-125,	cte-mir-125	taaccactcggcatctcgcacTCCCTGAGACCCTAACTTGTGAagctttctaaaaagatcgcgagttagaatcttgggctctgcgaggagctcgattgccg	cte-miR-125	TCCCTGAGACCCTAACTTGTGA	5'	Yes	gp3	....((.(((((..((((((...((..(((..(((((((((((..((((....)))).)))))))))))..)))..))...))))))..)).))).))...	94	51.5	-42.4	238	187.262	high
18	20	cte-miR-133_L+1	TTTGGTCCCCTTCAACCAGCTGT	23						15	cte-mir-133,tca-mir-133,dps-mir-133,dvi-mir-133,dsi-mir-133,dse-mir-133,mse-mir-133,dya-mir-133,dwi-mir-133,dpe-mir-133,nvi-mir-133,ngi-mir-133,nlo-mir-133,hme-mir-133,lgi-mir-133,	cte-mir-133	tcgtagcgcacgccgtagctggttgaaactgggtcaaattgtgcgctgcttgcggttcatTTGGTCCCCTTCAACCAGCTGTgggtgcgcgccactcgcta	cte-miR-133	TTGGTCCCCTTCAACCAGCTGT	3'	Diff	gp3	.....((((((.((..(((((((((((...((..(((((....(((.....)))....)))))..))..)))))))))))..))))))))...........	85	58.4	-48.8	1	0.786817	low
19	23	cte-miR-219_R+1	TGATTGTCCAAACGCAATTCTT	22						13	cte-mir-219,tca-mir-219,dps-mir-219,dvi-mir-219,dsi-mir-219,dya-mir-219,dse-mir-219,dwi-mir-219,dpe-mir-219,nvi-mir-219,ngi-mir-219,nlo-mir-219,mle-mir-219,	cte-mir-219	cagacagtcttttagcatTGATTGTCCAAACGCAATTCTtgttcacttcgttctccaagaactgtgttcggacatcaatcctagcaaggcagtacacaacc	cte-miR-219	TGATTGTCCAAACGCAATTCT	5'	Diff	gp3	...((.(((((((((.(((((.(((((.((((((.((((((..............)))))).)))))).)))))))))).)))).))))).))........	90	43.6	-31.7	2	1.57363	low
20	24	cte-miR-263_L-1R+1_1ss2TA	ATGGCACTGGTAGAATTCACTG	22						2	cte-mir-263,lgi-mir-263a,	cte-mir-263	taaaggcgctcccaacccttCTTGGCACTGGTAGAATTCACTgaattcttttaagttcagtgaattaccagtctcaaaaattgtgagtgaaccattgcggc	cte-miR-263	CTTGGCACTGGTAGAATTCACT	5'	Diff	gp3	....(((((((.(((...((.(((..(((((((..((((((((((((......)))))))))))))))))))..))).))))).)))))..))........	89	42.6	-33.1	0.5	0.393408	low
21	25	lgi-miR-263b_L-1_1ss22GT	ATGGCACTGGTAGAATTCACTG	22						2	lgi-mir-263b,mle-mir-263a,	lgi-mir-263b	cgtaaaccggtccgacagtgAATGGCACTGGTAGAATTCACGGtgtaaaccttgtgttccgtggtcttccggtgtcatacattgttagtcggaagtcagct	lgi-miR-263b	AATGGCACTGGTAGAATTCACGG	5'	Diff	gp3	......((((...(((((((.((((((((((.(((..((((((..((.......))..))))))))).)))))))))).)))))))..)))).........	86	49.5	-37.5	0.5	0.393408	low
22	26	lgi-miR-375_1ss21TG	TTTGTTCGTTCGGCTCGCGTGA	22						2	lgi-mir-375,mle-mir-375,	lgi-mir-375	tagagaaaagtggtcgccaactgacccgagccgtttgtaacaaggcttaaattacaatgtTTTGTTCGTTCGGCTCGCGTTAcaaaggctgacaaagtcgt	lgi-miR-375	TTTGTTCGTTCGGCTCGCGTTA	3'	Diff	gp3	....((......((((((...((((.(((((((..((.(((((..(............)..)))))))..))))))).))))....))).)))....))..	95	45.5	-32.5	3	2.36045	low
23	27	mse-miR-2779_1ss1AT	TTCCGGCTCGAAGGACCA	18						2	mse-mir-2779,tca-mir-7,	mse-mir-2779	cttttgcttggtagaggtcactgaactttgtatcgtagaagtccctgaccttttacttgacagaggtcactgaactctATCCGGCTCGAAGGACCAat	mse-miR-2779	ATCCGGCTCGAAGGACCA	3'	Diff	gp3	((((.((..(((((((.(((.(((.((((((...(((((((........)))))))...)))))).))).))).)))))))..))..)))).......	91	45.9	-33.3	4	3.14727	middle
24	30	hco-miR-5991_R-4_1ss14GT	TGAGGTAGTAGGTTGTGT	18						2	hco-mir-5991,tca-mir-7,	hco-mir-5991	tcttcataacattttatttttagcgttgatcgagctaggcttctatttgcctttgatttcgcttcgtcatTGAGGTAGTAGGTGGTGTTCGAttgatgccat	hco-miR-5991	TGAGGTAGTAGGTGGTGTTCGA	3'	Diff	gp3	......................((((..(((((((......((((.(((((((((((........))))..)))))))))))....)))))))..))))...	77	39.2	-28.6	0.5	0.393408	low
25	31	prd-miR-7880a-5p_L-4R+1_1ss22AT	CTGGAATGGTGTGTAACTGCA	21						2	prd-mir-7880a,tca-mir-7,	prd-mir-7880a	TGACCTGGAATGGTGTGTAACAGCaatcccttatttagcTTTGCGACCGTATCCAGGCCA	prd-miR-7880a-5p	TGACCTGGAATGGTGTGTAACAGC	5'	Diff	gp3	.(.(((((((((((.(((((.(((.............))))))))))))).)))))).).	58	48.3	-20.5	1	0.786817	low
26	33	cel-miR-8209-5p_L-1R-1_1ss14AG	AAACGAAGAAAGGAGAAGA	19						2	cel-mir-8209,tca-mir-7,	cel-mir-8209	AAAACGAAGAAAGAAGAAGAAgcatagtgttgtctTCTTCTTCTCCCTTCGTTTCCC	cel-miR-8209-5p	AAAACGAAGAAAGAAGAAGAA	5'	Diff	gp3	.((((((((..(((((((((((((......)).)))))))))))..))))))))...	53	40.4	-26.3	1	0.786817	low
27	36	cbr-let-7	TGAGGTAGTAGGTTGTATAGTT	22						24	cbr-let-7,cel-let-7,cbn-let-7,crm-let-7,ppc-let-7,hpo-let-7,prd-let-7,bma-let-7,asu-let-7,tca-let-7,dps-let-7,dpe-let-7-2,dpe-let-7-1,dvi-let-7,dsi-let-7,dse-let-7,dya-let-7,mse-let-7a,dwi-let-7,nvi-let-7,ngi-let-7,hme-let-7,cte-let-7,lgi-let-7,	cbr-let-7	actggggtacggTGAGGTAGTAGGTTGTATAGTTtagaatattactctcggtgaactatgcaagtttctacctcaccgaataccagg	cbr-let-7	TGAGGTAGTAGGTTGTATAGTT	5'	Yes	gp3	.((((..(.(((((((((((....((((((((((((((.......)))....)))))))))))....))))))))))).)..)))).	85	43.7	-39.5	393.5	309.612	high
1	1	PC-5p-2031743_1	CTGGCATGAGATTGTGTATAATTAGG	26	AACB02000108	+	234	387	aatggacggattggtaggtcaggcaatgatggtctatcctgcgatgggCTGGCATGAGATTGTGTATAATTAGGggtcacttccttgttatgtttgctatcgaaagccagctcatgagatggacaaccttggagtggtcagcccccacgttctc	0						5'	New	gp4	...(((((....((..(..((..(((.....(((((((...(.((((((((((....(((.((.((((((.(((((.....)))))))))))...)).)))....))))))))))).)))))))....)))...))..)..))....)))))..	149	49.4	-49.9	1	0.786817	low
2	1	PC-5p-2031743_1	CTGGCATGAGATTGTGTATAATTAGG	26	GLCHR05	+	882863	883019	agcaatggacggattggtaggtcaggcaatgatggtctatcctgcgatgggCTGGCATGAGATTGTGTATAATTAGGggtcacttccttgttatgtttgctatcgaaagccagctcatgagatggacaaccttggagtggtcagcccccacgttctc	0						5'	New	gp4	......(((((....((..(..((..(((.....(((((((...(.((((((((((....(((.((.((((((.(((((.....)))))))))))...)).)))....))))))))))).)))))))....)))...))..)..))....)))))..	149	49.7	-49.9	1	0.786817	low
3	2	PC-5p-558785_2	AAGGTGCCAGGTTTTAGATATGCCA	25	GLCHR05	+	1788721	1788882	gccattggtggacgacgcaagtgggcaagtgagctaaatcccagggtgagcggccggggAAGGTGCCAGGTTTTAGATATGCTAataaagaggagtccctgtttgctgtctagaaccagccatcgtctccaaactgatcagaaagttggggcagctcatgta	0						5'	New	gp4	.(((((.(((.....))).)))))....(((((((...((((((..(((.(((..(((((.((((...(((((((((((.((....(((.(((....))).))))))))))))))))...)))).)))))...))).))).....)))))).)))))))...	131	52.5	-57.1	1	0.786817	low
4	2	PC-5p-558785_2	AAGGTGCCAGGTTTTAGATATGCCA	25	GLCHR05	-	1786533	1786706	ccaaggagaggcgccattggtggacgacgcaagtgggcaagtgagctaaatcccagggtgagcggccggggAAGGTGCCAGGTTTTAGATATGCTAataaagaggagtccctgtttgctgtctagaaccagccatcgtctccaaactgatcagaaagttggggcagctcatgta	0						5'	New	gp4	..........((.(((((.(((.....))).)))))))..(((((((...((((((..(((.(((..(((((.((((...(((((((((((.((....(((.(((....))).))))))))))))))))...)))).)))))...))).))).....)))))).)))))))...	131	53.4	-60.3	1	0.786817	low
5	3	PC-3p-460639_2	GTCCTTGGGATGAGCTCTCG	20	GLCHR02	+	1075534	1075669	agcgcgtccctgaaaggttgctgctacgatcctgtcctagttataatggtctttcgactggtgcaggcactgcgcttggcGTCCTTGGGATGAGCTCTCGcgtgggtgcaagctaaaagctatacatctactctga	0						3'	New	gp4	(((.((((((...((((..(((((......((((..((((((..((.....))..))))))..))))......))..)))..)))))))))).))).....(((((((..(((.....)))...))))))).....	96	52.9	-44	2.5	1.96704	low
6	3	PC-3p-460639_2	GTCCTTGGGATGAGCTCTCG	20	GLCHR02	-	1065408	1065543	agcgcgtccctgaaaggttgctgctacgatcctgtcctagttataatggtctttcgactggtgcaggcactgcgcttggcGTCCTTGGGATGAGCTCTCGcgtgggtgcaagctaaaagctatacatctactctga	0						3'	New	gp4	(((.((((((...((((..(((((......((((..((((((..((.....))..))))))..))))......))..)))..)))))))))).))).....(((((((..(((.....)))...))))))).....	96	52.9	-44	2.5	1.96704	low
7	6	PC-5p-262420_3	GATTATGTTTCGTTGCTTTTG	21	GLCHR04	+	1364675	1364801	tcagcctctctcaatgcacaaatagtctagcattaccgGATTATGTTTCGTTGCTTTTGagtattgctgctgcatatgctacgccaagcagtccggctgcaccatatgtgatcattgtgaaggtaat	0						5'	New	gp4	...((((.((.(((((((((.((.((...(((...((((((..((((((((.((...((((((....)))).))...)).)))..))))))))))).))))).)).))))..))))).))))))...	121	44.1	-35.3	4	3.14727	low
8	7	PC-5p-226028_4	TGATCGGGTGGGTGTTGCTAG	21	GLCHR01	-	538261	538360	TGATCGGGTGGGTGTTGCTAGgtgctattccgttgccgtatctgatgtgcgctgtcaaagatgcgggcgatagcatgcgtcaactggctcaccatgaact	0						5'	New	gp4	...((((((((((((((....(((((((..(((..((((((((..((........)).))))))))))))))))))....))))..))))))).)))...	94	54	-35	4	3.14727	low
9	8	PC-3p-696175_2	ACTGAAGGCTAAAAGCGCT	19	GLCHR03	-	320032	320117	cgaggcgttgcttcagtcttcgtagacatagagcactatatggttgcactcttgatACTGAAGGCTAAAAGCGCTgaatttcgagg	0						3'	New	gp4	(((((((((.....((((((((((..((.((.(((((....)).))).))..)).))).)))))))...)))))).....)))...	83	46.5	-22	4	3.14727	low
10	9	PC-3p-251560_3	AGTAAGACGGCCAAATGAG	19	GLCHR03	-	781973	782054	ctcgcagtatagggacttgcagaaggcaccgcgttctactcatctgAGTAAGACGGCCAAATGAGtggacccatagtgcaaa	0						3'	New	gp4	...(((.(((.(((.((..((...(((....(((..(((((....)))))..))))))...))...)).)))))).)))...	76	51.2	-27.6	2	1.57363	low
11	10	PC-3p-1494333_1	TGATCGGAAGGAGTTTAGGGCCTC	24	GLCHR05	+	2710137	2710229	cacggcccttcatgacctcccgggttatctggagcagcttcagcagaagTGATCGGAAGGAGTTTAGGGCCTCaaaaattaaatgggtctggg	0						3'	New	gp4	...((((((..((..(((.((.((((((((((((...)))))).....)))))))).))).))..))))))......................	68	52.7	-26.2	2	1.57363	low
12	11	PC-3p-724707_2	GAAGAAGTGAATGCAAGGAGC	21	GLCHR05	+	4169285	4169423	gctgggtggtcctgcattcacccttcgaagccgtacaaaaatgcatgtgaagccagtggattagtGAAGAAGTGAATGCAAGGAGCaccttgactctactttaccaccatatcttaatgcgatctaagatatgctgtcc	0						3'	New	gp4	...(((((.((((((((((((.(((((...(((((((........)))).......))).....)))))..)))))))).)))).)))))..............((.(((((((((........))))))))).))...	87	46	-42	2	1.57363	low
13	12	PC-5p-1970265_1	AGCTGCTCTAGTATTGTGTAGG	22	GLCHR04	-	1250305	1250364	cAGCTGCTCTAGTATTGTGTAGGcggctagcatgtggcctgtaacagtagggaacagaac	0						5'	New	gp4	...(((.(((..((((((..((((..(......)..))))...)))))).))).)))...	54	51.7	-18	0.5	0.393408	low
14	13	PC-5p-847612_1	CATGGCCGCATCGTGCCTCAGGA	23	GLCHR05	-	3623846	3623962	tccgtttgggcccggtaccagcagaagacaaaCATGGCCGCATCGTGCCTCAGGAggactagatgttcttctggggctggatgctgtgtttgtcggcaaggtacttggctgtactcc	0						5'	New	gp4	...((...((((..(((((.((....(((((((((....(((((..(((((((((((((.....)))))))))))))..))))).))))))))).))..)))))..))))..))...	111	56.4	-55.3	2	1.57363	low
15	14	PC-3p-548039_2	AATCTTGTACTGATGAGCATTA	22	GLCHR04	-	605822	605919	gaaaatgctccacttggcatgggatttttatttaattttttgttgtccatggaacgcctgcaatagaaaaattaAATCTTGTACTGATGAGCATTAgg	0						3'	New	gp4	...(((((((...(..(.(..((((((........(((((((((((....((....)).)))))))))))...))))))..).)..).)))))))...	92	34.7	-23.1	2	1.57363	low
16	16	PC-5p-787259_1	ACAAGCGGGATGGATCGTTATTTACT	26	GLCHR05	-	1322120	1322220	ACAAGCGGGATGGATCGTTATTTACTgcacaaggctacaggacaggattaagttatgaagtatcggctttctaatgtacaataaccttccattcccgcgta	0						5'	New	gp4	....((((((((((..(((((((((.....((((((((..(((........))).....))...)))))).....))).))))))..)))).))))))...	94	42.6	-28.2	2	1.57363	low
17	17	PC-5p-495948_2	GAAGATGCCTGCAGACGCCA	20	GLCHR05	+	2976595	2976664	aaaacaGAAGATGCCTGCAGACGCCTccgaaaacctcggcgatagcgaatttgcatgtcccatctgtatg	0						5'	New	gp4	...(((((....((.(((((((((..((((.....)))).....)))..)))))).))....)))))...	64	50	-18.3	1	0.786817	low
18	18	PC-5p-1004835_1	CGCAGTTCACTGACTCTTCCCGAGA	25	GLCHR03	+	210380	210473	CGCAGTTCACTGACTCTTCCCGAGAaacgcagctgctgtgactgaggtcaagaggctggtgcaccgacttgtttgaattgggttaatggacaga	0						5'	New	gp4	....(((((.(((((((((.((((..((.(((((....((((....))))...))))))).......))))...)))..)))))).)))))...	87	52.1	-25.2	1	0.786817	low
19	20	PC-3p-1474774_1	TGCCAGTACCACTTCTGAACGA	22	GLCHR05	-	2314918	2314986	aatggtgtccagcagagtattagcggaatggcaccaccactaaTGCCAGTACCACTTCTGAACGCctcc	0						3'	New	gp4	...(((((.(((.((.(((((.(((...(((.....)))....))).)))))..)).))).)))))...	63	52.2	-19.7	2	1.57363	low
20	21	PC-5p-175503_4	GATGTCTGATCAGGAGAT	18	GLCHR05	+	1581063	1581211	acagtgtgcaaggcaaaaatgaaacctcaacattaaaaaggcaaggtgcagtgtccccGATGTCTGATCAGGAGATaataggtgattatctgcttggaagacagcttggaacgggtacctttggaaaggtgagggttgcaacacatatc	0						5'	New	gp4	...(((((....((((.......((((...((..........(((((((....(((....(((((..((((((((((((.....))))))).))))).)))))....)))....)))))))))...)))).....))))..)))))...	143	45	-42.2	7	5.50772	low
21	22	PC-5p-443532_2	AGCAATGTCAACAACTGAAGGCTT	24	GLCHR03	-	1801138	1801229	ataaggAGCAATGTCAACAACTGAAGGCTTcgaccaggcgctgaccgttttcaatccagaggggaagctatttcaagttgaatatgcttttc	0						5'	New	gp4	.....(((((...(((((...((((((((((..((.((...(((......)))..))...)).))))))..)))).)))))...)))))...	84	44.6	-23.3	5	3.93408	low
22	24	PC-5p-348154_3	GTGAGACCCTTGAAAACTTGA	21	AACB02000073	-	17659	17722	GTGAGACCCTTGAAAACTTGAgtccgaagattttgaatttggaatcaagagttaagagtttgcc	0						5'	New	gp4	...((((.(((((...(((((.((((((.........)))))).)))))..))))).))))...	58	39.1	-17.7	3	2.36045	low
23	26	PC-5p-2051536_1	AGTCGGCGTGTTTTGTCGGGG	21	GLCHR02	-	859375	859467	ccagagctcagtgtggtccccAGTCGGCGTGTTTTGTCGGGGcgctccgtgttagcctccagaatccgacctgcttaggaccatacgagccgc	0						5'	New	gp4	.....((((.(((((((((..((..((((..(((((..(((((...........))))))))))..)).))..))..)))))))))))))...	85	62.4	-40.1	1	0.786817	low
24	27	PC-5p-511496_2	TGAGTAGAAATGGACGGAGATCTAGT	26	GLCHR03	-	173878	174012	aattcgagaccttaggcctcttccgtctctcccccgattgcgcTGAGTAGAAATGGACGGAGATCTAGTgtattactcagaatgctgtgcactattcaagagtattagagagctggacccagaggacatcgaggc	0						5'	New	gp4	.........((((...((((((((..(((((.......(((.((((((((...((.((((...(((((((...)))).)))...)))).))))))))).).)))...)))))..)))...))))).....)))).	125	49.6	-36.2	5	3.93408	low
25	28	PC-3p-1721614_1	GACGCAATGCTGAACCAGAGA	21	AACB02000071	+	32075	32143	gtgagtatctttggggctgcaatgtccgtcgtactgcctgGACGCAATGCTGAACCAGAGAgagctgcc	0						3'	New	gp4	...(((.(((((((....(((.((((((..(.....).))))))...)))....)))))))..)))...	63	56.5	-20.1	3	2.36045	low
26	29	PC-5p-1831130_1	ACCTTTTGAGCTGCTTGGCCT	21	GLCHR04	-	1220463	1220559	atttcccaaACCTTTTGAGCTGCTTGGCCTcatctgcggtcacagatgccggccggagatggcaaggagcgaggagttaaaaagaagataggggtag	0						5'	New	gp4	...((((....(((((.((((.((((.((((((((.(((((.........))))).)))))...)))..)))).)))).)))))......))))...	91	52.6	-33.4	4	3.14727	low
27	31	PC-3p-351910_3	GCCGGACGGAGGCCGCCA	18	AACB02000133	-	1108	1200	cgcgggggccgccgcctggcacgggggccgccccctccgtgcccgcgccgcgtcgggggtcccccctatagtGCCGGACGGAGGCCGCCCccc	0						3'	New	gp4	...(((((((.(((.((((((((((((..((((((..(((((....).))))..))))))..)))))...))))))).))).)))).)))...	87	86	-60.2	3	2.36045	low
28	32	PC-5p-707249_2	AGTGGCAGTGGCCTGCGC	18	GLCHR05	+	1765349	1765442	cttagctggcttAGTGGCAGTGGCCTGCGCcttcttggtatttataatccagtacgactctaggtctagtgagccatcgctgctcagcgcttcc	0						5'	New	gp4	...(((..(((.((..((..((((..((((((.....(((((........)))))......))))...))..))))..))..)).))))))...	88	53.2	-28.4	2	1.57363	low
29	33	PC-3p-297290_3	GCCGTGTCCAGGGCTGCTG	19	GLCHR04	-	1092958	1093032	cttgcagtccaggcacgtctgggcgtcggggccgcaggtcttgcagcccGCCGTGTCCAGGGCTGCTGcgcatgc	0						3'	New	gp4	...(((((((.((((((..(((((..(..((((...))))..)..))))).))))))..))))))).........	63	72	-36.4	20	15.7363	middle
30	34	PC-3p-271873_3	CGCCCATCGGCCCTGCAAAGC	21	GLCHR05	-	963266	963432	actgagggtgcctgctgagcatgttacctaggcgtctatgcaactttttggggctgaacacgggaacgccaccagCGCCCATCGGCCCTGCAAAGCtgctaactgcactgttactagcatctcccagggcaccctctgcggtggctgggacaaggagtggagtcaac	0						3'	New	gp4	...((((((((((...(((.((((((..((((((..((.(((.((((..((((((((....(((..(((.....)))))).))))))))..)))).)))))..))).)))....)))))))))...)))))))))).....(((((...((.....))..)))))..	133	58.7	-62.8	4	3.14727	low
31	35	PC-3p-551562_2	CGATTGATTTTCCAGGTGT	19	GLCHR03	+	1555294	1555384	agggccctgactggaatcatcaggtgttggcgtgggcgtgactgcctctatacgcctcaCGATTGATTTTCCAGGTGTaaataagggcatt	0						3'	New	gp4	...(((((..((((((..((((((((..((((((((((....)))))....))))).)))..))))).)))))).........)))))...	85	51.6	-34.9	3	2.36045	low
32	36	PC-5p-542139_2	GGTAGATGGCAGACGACTACGAC	23	GLCHR05	-	4419869	4419994	ctagatcgccctttgtctttgtgGGTAGATGGCAGACGACTACGACagctccgatgatgctagctctgacttttcatcttcagtggcatccagcatggtcgatgggaaaatcttccaactatccac	0						5'	New	gp4	..((((........))))..((((((((.(((.(((...(((((((.(((.....(((((((...((((..........))))))))))).)))...)))).))).....))).))).))))))))	106	49.2	-34.3	2	1.57363	low
33	37	PC-5p-950544_1	CTTGCTGTTTGATATTGTTTTT	22	GLCHR01	+	187461	187528	ataaCTTGCTGTTTGATATTGTTTTTgtttacgatggttcttgcagaaacgtactccaagcaagtaca	0						5'	New	gp4	...(((((((....((...(((((((((..((....))....)))))))))...))..)))))))...	62	35.3	-17.5	1	0.786817	low
34	38	PC-5p-326504_3	TGTCTGAATAGAATAAATTCC	21	GLCHR01	+	923857	923957	TGTCTGAATAGAATAAATTCCaatgctacgtgtactgagcgagaatcgctttcctttgtcgttggttgccggcgtggtagcggggttttattcgtatttac	0						5'	New	gp4	....(((((((((((((..((..(((((((((((((.(((((.((..........)).))))))).)))..))))))))...))..))))))).)))))).	96	44.6	-29.4	3	2.36045	low
